# Supplementary material for: Construction and prognostic value of enhanced CT image omics model for noninvasive prediction of HRG in bladder cancer based on logistic regression and support vector machine algorithm
Source: Front Oncol. 2023 Jan 16;12:966506. doi: 10.3389/fonc.2022.966506 (PMC9884970; doi:10.3389/fonc.2022.966506)
Supplement: Supplementary Table 1 — Clinical covariates in high- and low-HRG expression groups. [file Table_1.csv]

Variables	Total (n = 383)	Low (n = 233)	High (n = 150)	p
Age, n (%)				0.544
<60	84 (22)	54 (23)	30 (20)
>=60	299 (78)	179 (77)	120 (80)
Gender, n (%)				1
Female	101 (26)	61 (26)	40 (27)
Male	282 (74)	172 (74)	110 (73)
Pathologic_stage, n (%)				0.292
I/II	123 (32)	76 (33)	47 (31)
III	134 (35)	87 (37)	47 (31)
IV	126 (33)	70 (30)	56 (37)
Histologic_grade, n (%)				0.443
High	365 (95)	220 (94)	145 (97)
Low	18 (5)	13 (6)	5 (3)
Lymphovascular_invasion, n (%)				0.457
NO	121 (32)	69 (30)	52 (35)
Unknown	125 (33)	81 (35)	44 (29)
YES	137 (36)	83 (36)	54 (36)
Histological_subtype, n (%)				0.549
Non-Papillary	260 (68)	155 (67)	105 (70)
Papillary	123 (32)	78 (33)	45 (30)
Extracapsular_extension, n (%)				0.225
NO	79 (21)	53 (23)	26 (17)
Unknown	238 (62)	145 (62)	93 (62)
YES	66 (17)	35 (15)	31 (21)
Pathologic_diagnosis_method, n (%)				0.895
Endoscopic Biopsy	41 (11)	24 (10)	17 (11)
Other	57 (15)	36 (15)	21 (14)
Transurethral resection	285 (74)	173 (74)	112 (75)
Lymph_node_examined_count, n (%)				0.717
��17	131 (34)	76 (33)	55 (37)
>17	151 (39)	94 (40)	57 (38)
Unknown	101 (26)	63 (27)	38 (25)
Adjuvant_therapy, n (%)				0.509
NO	191 (50)	111 (48)	80 (53)
Unknown	108 (28)	70 (30)	38 (25)
YES	84 (22)	52 (22)	32 (21)
Site_of_resection_or_biopsy, n (%)				0.606
Anterior wall	20 (5)	11 (5)	9 (6)
Lateral wall	61 (16)	40 (17)	21 (14)
Neck_or_Dome_or_Ureteric_orifice	16 (4)	12 (5)	4 (3)
NOS	217 (57)	128 (55)	89 (59)
Posterior wall	46 (12)	26 (11)	20 (13)
Trigone	23 (6)	16 (7)	7 (5)
BMI, n (%)				0.42
~24.9	134 (35)	86 (37)	48 (32)
25.0~	201 (52)	116 (50)	85 (57)
Others	48 (13)	31 (13)	17 (11)
