# Supplementary material for: Construction and prognostic value of enhanced CT image omics model for noninvasive prediction of HRG in bladder cancer based on logistic regression and support vector machine algorithm
Source: Front Oncol. 2023 Jan 16;12:966506. doi: 10.3389/fonc.2022.966506 (PMC9884970; doi:10.3389/fonc.2022.966506)
Supplement: Supplementary Table 2 — Univariate and multivariate regression analysis of clinical covariates. [file Table_2.csv]

	Univariate analysis		Multivariate analysis
	HR (95% CI)	P value	HR (95% CI)	P value
HRG: High vs. Low	0.737(0.538-1.01)	0.058	0.701(0.503-0.978)	0.037
Age: >=60 vs. <60	2.01(1.284-3.147)	0.002	1.48(0.925-2.368)	0.102
Gender: Male vs. Female	0.838(0.602-1.167)	0.296	0.903(0.636-1.284)	0.571
Pathologic_stage: III vs. I/II	1.711(1.106-2.647)	0.016	1.739(1.072-2.822)	0.025
Pathologic_stage: IV vs. I/II	3.079(2.044-4.639)	< 0.001	2.654(1.555-4.53)	< 0.001
Histologic_grade: High vs. Low	2.763(0.683-11.176)	0.154	1.361(0.3-6.179)	0.69
Lymphovascular_invasion: Unknown vs. NO	1.813(1.201-2.738)	0.005	1.789(1.151-2.78)	0.01
Lymphovascular_invasion: YES vs. NO	2.481(1.682-3.658)	< 0.001	1.763(1.137-2.735)	0.011
Histological_subtype: Papillary vs. Non-Papillary	0.625(0.434-0.901)	0.012	0.698(0.47-1.037)	0.075
Extracapsular_extension: Unknown vs. NO	0.888(0.607-1.3)	0.542	0.795(0.501-1.263)	0.332
Extracapsular_extension: YES vs. NO	1.375(0.873-2.164)	0.169	0.923(0.566-1.508)	0.75
Pathologic_diagnosis_method: Other vs. Endoscopic Biopsy	0.858(0.428-1.718)	0.666	0.818(0.394-1.699)	0.59
Pathologic_diagnosis_method: Transurethral resection vs. Endoscopic Biopsy	1.129(0.672-1.898)	0.647	0.83(0.468-1.472)	0.524
Lymph_node_examined_count: >17 vs. ¡Ü17	0.638(0.454-0.896)	0.009	0.507(0.344-0.746)	< 0.001
Lymph_node_examined_count: Unknown vs. ¡Ü17	0.65(0.431-0.982)	0.041	0.971(0.595-1.585)	0.907
Adjuvant_therapy: Unknown vs. NO	2.566(1.851-3.559)	< 0.001	2.059(1.41-3.005)	< 0.001
Adjuvant_therapy: YES vs. NO	0.611(0.385-0.969)	0.036	0.45(0.276-0.733)	0.001
Site_of_resection_or_biopsy: Lateral wall vs. Anterior wall	1.12(0.507-2.474)	0.78	1.565(0.695-3.525)	0.279
Site_of_resection_or_biopsy: Neck_or_Dome_or_Ureteric_orifice vs. Anterior wall	0.689(0.239-1.988)	0.491	0.757(0.252-2.274)	0.62
Site_of_resection_or_biopsy: NOS vs. Anterior wall	1.05(0.51-2.164)	0.894	0.999(0.46-2.166)	0.997
Site_of_resection_or_biopsy: Posterior wall vs. Anterior wall	1.456(0.656-3.233)	0.356	1.568(0.691-3.558)	0.282
Site_of_resection_or_biopsy: Trigone vs. Anterior wall	1.618(0.67-3.908)	0.285	1.268(0.507-3.169)	0.611
BMI: 25.0~ vs. ~24.9	1.074(0.76-1.519)	0.685	1.078(0.739-1.572)	0.696
BMI: Others vs. ~24.9	1.525(0.947-2.454)	0.082	1.51(0.887-2.571)	0.129
