# Supplementary material for: Construction and prognostic value of enhanced CT image omics model for noninvasive prediction of HRG in bladder cancer based on logistic regression and support vector machine algorithm
Source: Front Oncol. 2023 Jan 16;12:966506. doi: 10.3389/fonc.2022.966506 (PMC9884970; doi:10.3389/fonc.2022.966506)
Supplement: Supplementary Table 3 — The E value of HRG and clinical covariates. [file Table_3.csv]

Subgroup	EValue	Lower	Upper	EV(95%CI)	Mean_EValue	Min_EValue	RR
Pathologic_stage: IV vs. I/II	3.317	2.053	4.994	3.317(2.053-4.994)	3.5235	2.053	1.953
Adjuvant_therapy: YES vs. NO	2.859	1.785	4.234	2.859(1.785-4.234)	3.0095	1.785	0.577
Adjuvant_therapy: Unknown vs. NO	2.675	1.852	3.664	2.675(1.852-3.664)	2.758	1.852	1.645
Lymph_node_examined_count: 18~170 vs. 0~17	2.574	1.75	3.569	2.574(1.75-3.569)	2.6595	1.75	0.626
Lymphovascular_invasion: Unknown vs. NO	2.354	1.438	3.444	2.354(1.438-3.444)	2.441	1.438	1.494
Lymphovascular_invasion: YES vs. NO	2.321	1.412	3.399	2.321(1.412-3.399)	2.4055	1.412	1.479
Pathologic_stage: III vs. I/II	2.291	1.277	3.486	2.291(1.277-3.486)	2.3815	1.277	1.465
HRG: High vs. Low	1.876	1.141	2.592	1.876(1.141-2.592)	1.8665	1.141	0.782
Age: >=60 vs. <60	1	1	1	1(1-1)	1	1	1.312
Gender: Male vs. Female	1	1	1	1(1-1)	1	1	0.932
Histologic_grade: High vs. Low	1	1	1	1(1-1)	1	1	1.238
Histological_subtype: Papillary vs. Non-Papillary	1	1	1	1(1-1)	1	1	0.78
Extracapsular_extension: Unknown vs. NO	1	1	1	1(1-1)	1	1	0.853
Extracapsular_extension: YES vs. NO	1	1	1	1(1-1)	1	1	0.946
Pathologic_diagnosis_method: Other vs. Endoscopic Biopsy	1	1	1	1(1-1)	1	1	0.87
Pathologic_diagnosis_method: Transurethral resection vs. Endoscopic Biopsy	1	1	1	1(1-1)	1	1	0.879
Lymph_node_examined_count: Unknown vs. 0~17	1	1	1	1(1-1)	1	1	0.98
Site_of_resection_or_biopsy: Lateral wall vs. Anterior wall	1	1	1	1(1-1)	1	1	1.363
Site_of_resection_or_biopsy: Neck_or_Dome_or_Ureteric_orifice vs. Anterior wall	1	1	1	1(1-1)	1	1	0.825
Site_of_resection_or_biopsy: NOS vs. Anterior wall	1	1	1	1(1-1)	1	1	0.999
Site_of_resection_or_biopsy: Posterior wall vs. Anterior wall	1	1	1	1(1-1)	1	1	1.365
Site_of_resection_or_biopsy: Trigone vs. Anterior wall	1	1	1	1(1-1)	1	1	1.179
BMI: 25.0~ vs. ~24.9	1	1	1	1(1-1)	1	1	1.053
BMI: Others vs. ~24.9	1	1	1	1(1-1)	1	1	1.33
